# Supplementary material for: Nutrients mediate caffeine inhibition of Escherichia coli
Source: Environ Microbiol Rep. 2023 May 16;15(5):422–5. doi: 10.1111/1758-2229.13165 (PMC10472513; doi:10.1111/1758-2229.13165)
Supplement: Supplementary file 2 — Data S2: The associated excel file contains raw data (optical density time points). [file EMI4-15-422-s001.xlsx]

## Sheet: Ec TSB O
Organism	E.coli		Medium	TSB	Oxic	July 7, 2021
	Absorbance at 600 nm
	Trial 1
Time (hrs)	0 mM	2mM	5mM	10mM	20mM
0	0	0.002	0.007	0.006	0.003
0.5	0.022	0.013	0.012	0.013	0.003
1.25	0.066	0.054	0.044	0.028	0.014
1.75	0.139	0.138	0.1	0.045	0.018
2.5	0.283	0.248	0.17	0.078	0.017
3.25	0.478	0.416	0.31	0.147	0.021
3.75	0.632	0.535	0.413	0.202	0.023
4.25	0.703	0.646	0.528	0.294	0.024
4.75	0.77	0.745	0.63	0.364	0.025
5.25	0.828	0.79	0.687	0.441	0.031
5.75	0.83	0.816	0.747	0.526	0.031
15.583	1.096	1.03	0.961	0.817	0.014
16.583	1.107	1.039	0.954	0.809	0.028
	Trial 2
Time (hrs)	0 mM	2mM	5mM	10mM	20mM
0	0.005	0.009	0.006	0	0.003
0.5	0.016	0.016	0.017	0.017	0.006
1.25	0.08	0.063	0.05	0.032	0.015
1.75	0.138	0.122	0.088	0.048	0.02
2.5	0.296	0.263	0.204	0.103	0.021
3.25	0.497	0.461	0.367	0.185	0.025
3.75	0.617	0.573	0.483	0.237	0.026
4.25	0.727	0.692	0.59	0.325	0.035
4.75	0.781	0.772	0.688	0.437	0.033
5.25	0.807	0.782	0.732	0.52	0.041
5.75	0.831	0.825	0.801	0.604	0.043
15.583	1.091	1.068	0.956	0.839	0.018
16.583	1.119	1.085	0.979	0.832	0.022
	Trial 3
Time (hrs)	0 mM	2mM	5mM	10mM	20mM
0	0	0	0	0.006	0.003
0.5	0.033	0.019	0.02	0.023	0.009
1.25	0.113	0.074	0.054	0.044	0.014
1.75	0.215	0.15	0.098	0.056	0.018
2.5	0.373	0.294	0.216	0.105	0.018
3.25	0.581	0.5	0.378	0.196	0.024
3.75	0.724	0.614	0.511	0.252	0.033
4.25	0.791	0.737	0.619	0.353	0.034
4.75	0.835	0.794	0.699	0.457	0.034
5.25	0.853	0.84	0.756	0.536	0.042
5.75	0.85	0.835	0.783	0.631	0.043
15.583	1.137	1.059	0.957	0.819	0.02
16.583	1.128	1.028	0.931	0.805	0.011

## Sheet: Ec M9 O
Organism	E.coli		Medium	M9	Oxic	July 1, 2021
	Absorbance at 600 nm
	Trial 1
Time (hrs)	0 mM	2mM	5mM	10mM	20mM
0	0.003	0.002	0.012	0.003	0.002
3	0.026	0.028	0.021	0.018	0.015
5.833	0.093	0.106	0.06	0.029	0.01
6.667	0.12	0.134	0.08	0.039	0.011
8	0.172	0.188	0.117	0.045	0.012
9.667	0.288	0.3	0.194	0.074	0.014
10.834	0.348	0.348	0.253	0.089	0.019
12.001	0.447	0.429	0.293	0.131	0.019
13.001	0.501	0.486	0.364	0.142	0.014
14.001	0.586	0.534	0.415	0.173	0.016
22.668	0.803	0.752	0.615	0.437	0.016
30.668	0.851	0.721	0.7	0.473	0.017
	Trial 2
Time (hrs)	0 mM	2mM	5mM	10mM	20mM
0	0.001	0.002	0.003	0.001	0.003
3	0.026	0.031	0.023	0.016	0.016
5.833	0.09	0.098	0.067	0.025	0.029
6.667	0.123	0.16	0.08	0.051	0.014
8	0.183	0.188	0.115	0.038	0.011
9.667	0.267	0.267	0.209	0.057	0.014
10.834	0.34	0.362	0.239	0.071	0.014
12.001	0.452	0.4	0.293	0.098	0.019
13.001	0.554	0.506	0.359	0.122	0.021
14.001	0.563	0.513	0.387	0.145	0.016
22.668	0.767	0.696	0.628	0.451	0.017
30.668	0.803	0.717	0.642	0.5	0.021
	Trial 3
Time (hrs)	0 mM	2mM	5mM	10mM	20mM
0	0.007	0.006	0.001	0.002	0.001
3	0.03	0.029	0.021	0.018	0.016
5.833	0.111	0.101	0.066	0.029	0.019
6.667	0.14	0.147	0.08	0.03	0.009
8	0.202	0.202	0.125	0.042	0.012
9.667	0.328	0.275	0.187	0.068	0.014
10.834	0.37	0.346	0.239	0.086	0.014
12.001	0.492	0.43	0.308	0.104	0.022
13.001	0.54	0.488	0.374	0.145	0.015
14.001	0.593	0.535	0.394	0.173	0.015
22.668	0.783	0.719	0.626	0.445	0.016
30.668	0.825	0.732	0.651	0.488	0.018

## Sheet: Ec TSB An
Organism	E.coli		Medium	TSB	Anoxic	April, 2022
	Absorbance at 600 nm
	Trial 1
Time (hrs)	0 mM	2mM	5mM	10mM	20mM
0	-0.02	-0.028	-0.001	-0.014	-0.037
1	0.055	0.055	0.05	0.03	-0.008
2	0.184	0.161	0.246	0.1	0.054
2.5	0.237	0.287	0.221	0.143	0.031
3.25	0.346	0.483	0.314	0.236	0.052
3.75	0.546	0.287	0.456	0.272	0.037
4.25	0.566	0.272	0.488	0.284	0.049
4.75	0.566	0.272	0.471	0.347	0.056
5.25	0.542	0.226	0.25	0.457	0.02
5.75	0.473	0.174	0.216	0.63	0.061
6.25	0.356	0.245	0.168	0.488	-0.003
7.25	0.725	0.436	0.322	0.711	0.012
8.25	0.645	0.132	0.097	0.616	-0.01
25	0.522	0.218	0.178	0.647	-0.003
	Trial 2
Time (hrs)	0 mM	2mM	5mM	10mM	20mM
0	0.025	0.024	0	0.004	-0.007
1	0.037	0.024	0.048	0.036	0.027
2	0.188	0.156	0.142	0.09	0.026
2.5	0.292	0.292	0.166	0.145	0.039
3.25	0.297	0.491	0.382	0.185	0.015
3.75	0.243	0.282	0.34	0.255	0.001
4.25	0.196	0.178	0.209	0.309	0.012
4.75	0.401	0.194	0.218	0.411	0.03
5.25	0.367	0.102	0.222	0.529	-0.013
5.75	0.412	0.37	0.225	0.701	0.012
6.25	0.275	0.274	0.229	0.511	-0.001
7.25	0.513	0.336	0.318	0.686	0.026
8.25	0.477	0.427	0.164	0.581	0.012
25	0.343	0.518	0.195	0.49	0.025
	Trial 3
Time (hrs)	0 mM	2mM	5mM	10mM	20mM
0	0.018	0.019	0.022	0.013	0
1	0.023	0.04	0.043	0.055	0.017
2	0.227	0.242	0.136	0.077	0.028
2.5	0.303	0.366	0.226	0.107	0.049
3.25	0.498	0.312	0.266	0.165	0.036
3.75	0.269	0.308	0.378	0.222	0
4.25	0.25	0.296	0.486	0.243	0.043
4.75	0.38	0.469	0.631	0.334	0.008
5.25	0.334	0.169	0.622	0.455	0
5.75	0.478	0.355	0.493	0.559	0
6.25	0.437	0.348	0.268	0.592	0.027
7.25	0.746	0.497	0.448	0.781	-0.015
8.25	0.791	0.059	0.081	0.403	0.019
25	0.846	0.234	0.228	0.46	0.014

## Sheet: Ec M9 An
Organism	E.coli		Medium	M9	Anoxic	May 24, 2022
	Absorbance at 600 nm
	Trial 1
Time (hrs)	0 mM	2mM	5mM	10mM	20mM
0	-0.001	-0.004	0	-0.001	0.044
1.5	0.01	0.011	0.036	0	0.038
3	0	-0.009	0.016	0.007	0.027
4.5	0.026	0.022	0.011	0.024	0.005
5.5	0.012	0.03	0.022	0.002	-0.005
6.5	0.02	0.029	0.011	0.028	0.023
8	0.068	0.069	0.036	0	0.011
9	0.086	0.136	0.103	0.07	0
10	0.152	0.166	0.148	0.069	0.019
11	0.261	0.268	0.19	0.083	0.012
12	0.25	0.303	0.225	0.077	0.018
13	0.303	0.314	0.248	0.118	-0.015
14	0.408	0.437	0.33	0.0144	0.029
23.5	0.708	0.564	0.503	0.331	0
	Trial 2
Time (hrs)	0 mM	2mM	5mM	10mM	20mM
0	0.009	0.019	0.031	0.037	0
1.5	0.006	0.05	0.004	0.031	0.028
3	-0.007	0.017	0.024	0.028	0.011
4.5	0.027	0.03	0.059	0.039	0.003
5.5	0.018	0.007	0.018	0.038	-0.005
6.5	0.009	0.034	0.002	0.021	0.006
8	0.066	0.057	0.068	0.012	-0.019
9	0.094	0.108	0.105	0.068	0.039
10	0.173	0.169	0.13	0.058	0.034
11	0.192	0.247	0.158	0.079	0.008
12	0.264	0.262	0.184	0.105	-0.012
13	0.308	0.327	0.236	0.091	-0.016
14	0.407	0.391	0.336	0.142	0.012
23.5	0.671	0.576	0.508	0.28	0.001
	Trial 3
Time (hrs)	0 mM	2mM	5mM	10mM	20mM
0	0.038	0.015	0.026	0.036	0.025
1.5	0.035	0.009	0.008	0.044	0.029
3	0.026	0.016	0.016	0.014	0
4.5	0.033	0.026	0.034	0.026	0
5.5	0.035	0.035	0.036	0.027	0.022
6.5	0.028	0	0	0.024	0.012
8	0.08	0.066	0.047	0.04	0
9	0.103	0.123	0.089	0.035	0.018
10	0.171	0.173	0.139	0.068	0.04
11	0.201	0.185	0.177	0.105	0.047
12	0.269	0.247	0.19	0.068	0.002
13	0.335	0.302	0.222	0.087	0.009
14	0.471	0.381	0.316	0.158	0.012
23.5	0.758	0.605	0.529	0.317	-0.015

## Sheet: Se TSB O
Organism	S. enteritidis		Medium	TSB	Oxic	July 7, 2021
	Absorbance at 600 nm
	Trial 1
Time (hrs)	0 mM	2mM	5mM	10mM	20mM
0	0	0.001	0	0.005	0.005
0.5	0.022	0.023	0.02	0.019	0.01
1.25	0.077	0.079	0.072	0.058	0.033
1.75	0.142	0.145	0.122	0.094	0.056
2.5	0.3	0.272	0.22	0.168	0.093
3.25	0.546	0.546	0.433	0.288	0.138
3.75	0.732	0.698	0.553	0.382	0.169
4.25	0.903	0.85	0.707	0.464	0.229
4.75	0.983	0.948	0.831	0.559	0.262
5.25	0.999	0.932	0.825	0.65	0.299
5.75	0.998	0.93	0.82	0.693	0.331
15.583	1.19	1.109	1.008	0.905	0.669
16.583	1.229	1.115	0.989	0.88	0.662
	Trial 2
Time (hrs)	0 mM	2mM	5mM	10mM	20mM
0	0.008	0	0.001	0.006	0.001
0.5	0.029	0.023	0.023	0.02	0.007
1.25	0.084	0.089	0.081	0.06	0.03
1.75	0.145	0.146	0.131	0.098	0.048
2.5	0.314	0.281	0.233	0.164	0.093
3.25	0.555	0.553	0.454	0.287	0.135
3.75	0.717	0.685	0.565	0.364	0.171
4.25	0.891	0.844	0.705	0.443	0.228
4.75	0.994	0.902	0.802	0.555	0.261
5.25	0.993	0.914	0.821	0.654	0.293
5.75	0.999	0.932	0.83	0.69	0.327
15.583	1.19	1.117	1.016	0.908	0.673
16.583	1.18	1.115	0.997	0.879	0.657
	Trial 3
Time (hrs)	0 mM	2mM	5mM	10mM	20mM
0	0.006	0.004	0.004	0.004	0.001
0.5	0.02	0.021	0.019	0.021	0.011
1.25	0.07	0.07	0.067	0.059	0.036
1.75	0.13	0.132	0.117	0.09	0.054
2.5	0.287	0.241	0.212	0.159	0.083
3.25	0.515	0.526	0.392	0.256	0.131
3.75	0.658	0.627	0.512	0.348	0.178
4.25	0.842	0.794	0.645	0.425	0.222
4.75	0.969	0.87	0.762	0.509	0.257
5.25	0.967	0.896	0.806	0.617	0.291
5.75	0.965	0.905	0.813	0.682	0.317
15.583	1.149	1.052	0.996	0.889	0.663
16.583	1.128	1.03	0.95	0.832	0.658

## Sheet: Se M9 O
Organism	S. enteritidis		Medium	M9	Oxic	July 1, 2021
	Absorbance at 600 nm
	Trial 1
Time (hrs)	0 mM	2mM	5mM	10mM	20mM
0	0	0	0	0	0
3.5	0.019	0.026	0.018	0.011	0.009
5.9	0.105	0.127	0.074	0.023	0.01
6.667	0.125	0.168	0.099	0.029	0.005
8	0.212	0.276	0.174	0.04	0.005
9.667	0.339	0.432	0.276	0.061	0.007
10.834	0.423	0.517	0.352	0.065	0.007
12.001	0.505	0.605	0.436	0.085	0.012
13.001	0.573	0.633	0.482	0.089	0.011
14.001	0.595	0.657	0.522	0.093	0.01
22.668	0.704	0.701	0.55	0.093	0.01
30.668	0.701	0.677	0.548	0.11	0.011
	Trial 2
Time (hrs)	0 mM	2mM	5mM	10mM	20mM
0	0	0	0	0	0
3.5	0.021	0.023	0.02	0.01	0.013
5.9	0.112	0.122	0.066	0.023	0.013
6.667	0.146	0.164	0.087	0.026	0.007
8	0.257	0.28	0.157	0.04	0.007
9.667	0.426	0.451	0.249	0.062	0.009
10.834	0.523	0.528	0.327	0.083	0.014
12.001	0.625	0.6	0.388	0.099	0.017
13.001	0.673	0.656	0.449	0.107	0.014
14.001	0.71	0.668	0.49	0.115	0.012
22.668	0.809	0.679	0.548	0.066	0.014
30.668	0.798	0.687	0.519	0.141	0.013
	Trial 3
Time (hrs)	0 mM	2mM	5mM	10mM	20mM
0	0.002	0	0	0	0
3.5	0.019	0.028	0.016	0.012	0.008
5.9	0.098	0.122	0.062	0.046	0.01
6.667	0.141	0.163	0.092	0.024	0.007
8	0.231	0.251	0.14	0.036	0.005
9.667	0.386	0.401	0.234	0.074	0.007
10.834	0.478	0.514	0.308	0.076	0.007
12.001	0.56	0.588	0.363	0.076	0.011
13.001	0.628	0.641	0.427	0.084	0.012
14.001	0.656	0.667	0.504	0.079	0.009
22.668	0.765	0.681	0.535	0.043	0.009
30.668	0.739	0.673	0.517	0.105	0.009
